# Supplementary material for: Sperm motility in mice with oligo-astheno-teratozoospermia restored by in vivo injection and electroporation of naked mRNA
Source: eLife. 2026 Mar 3;13:RP94514. doi: 10.7554/eLife.94514 (PMC12956281; doi:10.7554/eLife.94514)
Supplement: Figure 1—figure supplement 1—source data 2. [file elife-94514-fig1-figsupp1-data2.zip]

Archive with 2 entries (1 files):
- figure1-supplement 1 -source data 2/
- figure1-supplement 1 -source data 2/ChemiDoc XRS 2021-01-06 16hr 18min m cheery.jpg
