# Supplementary material for: Sperm motility in mice with oligo-astheno-teratozoospermia restored by in vivo injection and electroporation of naked mRNA
Source: eLife. 2026 Mar 3;13:RP94514. doi: 10.7554/eLife.94514 (PMC12956281; doi:10.7554/eLife.94514)
Supplement: Figure 12—figure supplement 1—source data 1. [file elife-94514-fig12-figsupp1-data1.zip]

Archive with 1 entries (1 files):
- Figure_12XXXfigure_supplement_1-source_data_1.pdf
