# Supplementary material for: Sperm motility in mice with oligo-astheno-teratozoospermia restored by in vivo injection and electroporation of naked mRNA
Source: eLife. 2026 Mar 3;13:RP94514. doi: 10.7554/eLife.94514 (PMC12956281; doi:10.7554/eLife.94514)
Supplement: Figure 12—figure supplement 1—source data 2. [file elife-94514-fig12-figsupp1-data2.zip]

Archive with 4 entries (3 files):
- Figure12-supplement1-source data 2/
- Figure12-supplement1-source data 2/fiinal2ChemiDoc XRS 2021-09-29 09hr 14min_Exposure_7.0sec+pmChemiDoc XRS 2021-09-29 09hr 12min.jpg
- Figure12-supplement1-source data 2/fiinalChemiDoc XRS 2021-09-29 09hr 14min_Exposure_7.0sec.tif
- Figure12-supplement1-source data 2/pmChemiDoc XRS 2021-09-29 09hr 12min.tif
